# Supplementary material for: TIGIT Expression on Activated NK Cells Correlates with Greater Anti-Tumor Activity but Promotes Functional Decline upon Lung Cancer Exposure: Implications for Adoptive Cell Therapy and TIGIT-Targeted Therapies
Source: Cancers (Basel). 2023 May 11;15(10):2712. doi: 10.3390/cancers15102712 (PMC10216728; doi:10.3390/cancers15102712)
Supplement: Supplementary file 1 [file cancers-15-02712-s001.zip]

Archive with 1 entries (1 files):
- cancers-2333884-supplementary.pdf
